# Supplementary material for: Novel prognostic biomarkers of pouchitis after ileal pouch-anal anastomosis for ulcerative colitis: Neutrophil-to-lymphocyte ratio
Source: PLoS One. 2020 Oct 26;15(10):e0241322. doi: 10.1371/journal.pone.0241322 (PMC7588073; doi:10.1371/journal.pone.0241322)
Supplement: S1 Dataset — (CSV) [file pone.0241322.s001.csv]

	M0F1	agediag	ucduration	age	Neu0	Lym0	NLR0	L0T1	psl	TAC	tnf	AZA	CAP	Hb1	WBC1	alb1	crp1	neutro1	lympho1	neusuu1	lymsuu1	NLR	NLR è	censor01	ffPDAI	time	opeduration
1	0	20.99726027	3.265753425	24.2630137	80.3	13.3	6.037593985	1	1	0	0	0	0	14	79	4.4	0.01	69.3	22.8	54.747	18.012	3.039473684	1	1	8	379	245
2	0	48.13150685	5.41369863	53.54520548	51.9	43.1	1.204176334	1	0	0	0	0	0	13.7	96	4	0.27	58.7	35.4	56.352	33.984	1.65819209	1	0		11	138
3	1	32.10958904	12.45479452	44.56438356	79	13	6.076923077	1	0	0	0	0	0	12.1	60	4	0.08	52.7	40.5	31.62	24.3	1.301234568	1	0		2556	392
4	1	20.70684932	4.471232877	25.1780822	62.7	26.5	2.366037736	0	0	0	0	0	0	10.1	55	4.5	0.07	65	24	35.75	13.2	2.708333333	1	0		2863	120
5	0	43.05753425	2.989041096	46.04657535	56	35	1.6	1	1	0	0	0	0	13.8	62	4.4	0.07	53	34	32.86	21.08	1.558823529	1	1	7	1517	169
6	1	37.04109589	1.583561644	38.62465753				1	1	0	0	0	0	11.5	41	4.1	0.04	45.8	34.5	18.778	14.145	1.327536232	1	0		4733	261
7	0	22.92876712	1.232876712	24.16164383				1	0	0	0	0	0	12.9	77	4.7	0.08	65.6	24	50.512	18.48	2.733333333	1	1	8	369	383
8	0	32.35342466	2.57260274	34.9260274				1	0	0	0	0	0	16.4	78	4.8	0.06	62.1	29.8	48.438	23.244	2.083892617	1	0		414	586
9	0	30.85753425	5.032876712	35.89041096				1	1	0	0	0	0	15.1	63	5.2	0.04	66.9	22.9	42.147	14.427	2.92139738	1	0		4326	135
10	0	21.83013699	14.12876712	35.95890411	88	3	29.33333333	0	0	0	0	0	0	12.4	59	4.7	0.03	48.4	34.4	28.556	20.296	1.406976744	1	0		980	205
11	0	10.56712329	10.16438356	20.73150685	75	8	9.375	1	0	0	0	0	0	14.6	72	4.6	0.03	56	23	40.32	16.56	2.434782609	1	1	6	481	189
12	1	20.46575342	1.904109589	22.36986301				1	1	0	0	0	0	9.9	36	3.7	0.14	47	38	16.92	13.68	1.236842105	1	1	6	2319	58
13	0	40.14794521	2.82739726	42.97534247				1	0	0	0	0	0	12.7	96	3.7	0.04	78	16.9	74.88	16.224	4.615384615	1	1	5	51	994
14	0	28.40273973	4.504109589	32.90684932				0	1	1	0	1	0	12.9	55	3.5	11.3	84.8	5.7	46.64	3.135	14.87719298	1	1	7	217	38
15	1	23.49041096	0.84109589	24.33150685	83	12	6.916666667	1	0	0	0	0	0	12.3	36	4.1	0.1	62.4	29	22.464	10.44	2.151724138	1	1	5	342	203
16	0	51.02739726	4.145205479	55.17260274	44.4	46.9	0.946695096	1	0	0	0	0	0	15.3	68	4.7	0.3	49.6	36.6	33.728	24.888	1.355191257	1	1	9	23	136
17	0	54.90958904	0.871232877	55.78082192				1	0	0	0	0	0	11.6	60	4.1	0.4	56.6	32.8	33.96	19.68	1.725609756	1	0		542	305
18	1	22.76438356	25.86575342	48.63013698				1	0	0	0	0	0	12.8	38	3.9	0.11	48.9	36.1	18.582	13.718	1.354570637	1	1	8	87	139
19	0	21.92054795	3.824657534	25.74520548	64.8	22.1	2.932126697	0	0	0	0	0	0	14.7	57	4.3	1.94	86	4.7	49.02	2.679	18.29787234	1	0		294	119
20	0	69.90684932	3.490410959	73.39726028	38.7	56.4	0.686170213	1	1	1	0	1	1	12.9	91	4.3	0.46	51.5	38	46.865	34.58	1.355263158	1	0		2848	487
21	1	21.40821918	0.473972603	21.88219178	75	20	3.75	1	1	1	0	0	0	11.6	56	4	0.11	62	31	34.72	17.36	2	1	0		1416	102
22	0	43.65479452	0.62739726	44.28219178	96	2	48	1	1	0	0	0	0	16	65	4.2	0.16	70	23.9	45.5	15.535	2.928870293	1	0		1963	172
23	0	36.22191781	5.750684932	41.97260274	43.6	39	1.117948718	1	0	1	1	1	0	12	36	4.7	0.02	40	48	14.4	17.28	0.833333333	1	0		673	196
24	1	55.43013699	3.690410959	59.12054795	90	8	11.25	1	1	1	1	0	1	13	45	4.3	0.04	59	26.9	26.55	12.105	2.19330855	1	1	5	682	161
25	1	33.36164384	0.608219178	33.96986302	95	3	31.66666667	1	1	0	0	0	0	10.9	51	4.4	0.07	71.7	23.7	36.567	12.087	3.025316456	1	0		1686	189
26	1	67.25479452	4.569863014	71.82465753	48.3	39.1	1.235294118	1	0	1	1	0	0	11.5	75	3.9	0.05	57.3	29.9	42.975	22.425	1.91638796	1	0		387	170
27	0	37.91232877	8.22739726	46.13972603	58.9	33.3	1.768768769	1	0	0	0	0	0	14.6	51	4.5	1.73	41.7	44.6	21.267	22.746	0.934977578	1	0		1800	173
28	1	16.02739726	7.602739726	23.63013699	79	7	11.28571429	1	0	1	1	1	0	10.9	36	4.2	0.1	71	15	25.56	5.4	4.733333333	1	1	8	794	168
29	1	49.99452055	0.871232877	50.86575343	76.3	21	3.633333333	1	1	1	0	1	1	13.5	57	4.5	0.04	50.7	37	28.899	21.09	1.37027027	1	0		1539	188
30	0	29.48219178	7.150684932	36.63287671	70	15	4.666666667	1	1	0	0	1	0	13.4	44	3.6	0.02	70	20	30.8	8.8	3.5	1	0		1516	163
31	1	45.72054795	1.443835616	47.16438357	37.2	55	0.676363636	1	0	1	0	1	0	13.5	50	4	0.01	37.5	53.6	18.75	26.8	0.699626866	1	0		538	181
32	1	31.43835616	16.68219178	48.12054794	64.5	25.6	2.51953125	1	0	0	0	1	0	12.4	52	4.2	0.08	59	26.6	30.68	13.832	2.218045113	1	1	6	1144	177
33	1	25.44109589	28.12876712	53.56986301	62.6	29.3	2.136518771	0	0	0	0	0	0	11.9	76	4	0.02	54.6	33	41.496	25.08	1.654545455	1	0		853	331
34	0	25.55068493	1.106849315	26.65753425	86	5	17.2	1	1	0	0	0	0	12.4	48	4.3	0.04	53	31	25.44	14.88	1.709677419	1	1	8	266	308
35	1	36.60821918	28.84109589	65.44931507	68.9	22.3	3.089686099	1	0	0	0	0	0	11.8	59	4.2	0.01	59.6	34.3	35.164	20.237	1.737609329	1	0		1106	194
36	0	57.87945205	7.419178082	65.29863013	39.5	52	0.759615385	1	0	1	1	0	1	11.8	41	4	0.06	50.1	41.2	20.541	16.892	1.216019417	1	0		116	772
37	1	20.64657534	3.038356164	23.6849315	63	27	2.333333333	1	0	1	1	1	0	13.4	55	4.5	0.04	55.2	35.2	30.36	19.36	1.568181818	1	0		289	217
38	1	20.3890411	3.942465753	24.33150685	38	41	0.926829268	1	0	1	1	1	0	8.2	96	3.2	2.11	70	19	67.2	18.24	3.684210526	1	1		549	200
39	0	34.36986301	4.18630137	38.55616438	44	22	2	1	0	0	1	1	1	14.5	68	4.5	0.36	47	42	31.96	28.56	1.119047619	1	0		738	373
40	1	28.24657534	30.77534247	59.02191781	59.9	33	1.815151515	0	0	0	0	0	0	13.2	68	4	0.3	55.7	29	37.876	19.72	1.920689655	1	0		728	209
41	0	15.61369863	25.71780822	41.33150685	71	14	5.071428571	1	1	0	1	0	0	14.1	72	4.5	0.04	64.5	25.9	46.44	18.648	2.49034749	1	0		379	355
42	1	44.90684932	2.304109589	47.21095891	71.6	17.3	4.138728324	1	0	1	1	0	1	14.2	52	4.3	0.04	71	21.7	36.92	11.284	3.271889401	1	1		307	208
43	1	44.19452055	5.95890411	50.15342466	78.4	15.2	5.157894737	0	0	0	0	1	0	11.6	54	4.2	0.02	64.9	26.8	35.046	14.472	2.421641791	1	0		816	114
44	0	57.85205479	20.27945205	78.13150684	69.4	22.3	3.112107623	1	0	1	1	1	1	12	78	3.6	2.32	60.9	25	47.502	19.5	2.436	1	1		36	179
45	1	21.91232877	25.86849315	47.78082192	42.6	47.7	0.893081761	0	0	0	0	0	0	13.1	69	3.8	0.02	55.3	28.4	38.157	19.596	1.947183099	1	0		847	104
46	1	43.85479452	14.54794521	58.40273973	58.4	29.9	1.953177258	1	0	1	1	1	0	12.5	96	3.9	0.22	84	11	80.64	10.56	7.636363636	1	1		48	252
47	0	27.04109589	8.873972603	35.91506849	51	36	1.416666667	1	0	1	1	0	0	15	132	4.3	1.69	76.1	14.8	100.452	19.536	5.141891892	1	0		383	176
49	1	65.53150685	1.298630137	66.83013699				1	0	0	1	0	1	12.6	44	3.8	0.11	51.9	33.7	22.836	14.828	1.540059347	1	0		428	139
50	0	43.85479452	11.20273973	55.05753425	38.6	48.3	0.799171843	0	0	0	0	0	0	14.6	54	3.9	0.01	66.1	25.2	35.694	13.608	2.623015873	1	0		321	98
